# Supplementary material for: α/β hydrolase domain-containing protein 1 acts as a lysolipid lipase and is involved in lipid droplet formation
Source: Natl Sci Rev. 2024 Nov 7;11(12):nwae398. doi: 10.1093/nsr/nwae398 (PMC11711679; doi:10.1093/nsr/nwae398)
Supplement: nwae398_Supplemental_Files [file nwae398_supplemental_files.zip]

Archive with 3 entries (3 files):
- ABHD1_supplement_revised_14sept2024.pdf
- Dataset_1_18jan2024 .xlsx
- Movie_S1._ABHD1-mCherry_t54_TAP-N2d_z-stack_good.mp4
